# Supplementary material for: Cholesterol accumulation impairs HIF-1α-dependent immunometabolic reprogramming of LPS-stimulated macrophages by upregulating the NRF2 pathway
Source: Sci Rep. 2024 May 15;14:11162. doi: 10.1038/s41598-024-61493-6 (PMC11096387; doi:10.1038/s41598-024-61493-6)
Supplement: Supplementary file 1 — Supplementary Information. [file 41598_2024_61493_MOESM1_ESM.zip]

Archive with 53 entries (53 files):
- Uncropped blot-Fig1A-Gapdh.pdf
- Uncropped blot-Fig1A-HIF1a.pdf
- Uncropped blot-Fig1A-HIF2a.pdf
- Uncropped blot-Fig1A-LaminAC.pdf
- Uncropped blot-Fig1C-actin+Chol.pdf
- Uncropped blot-Fig1C-actin-Chol.pdf
- Uncropped blot-Fig1C-HIF1a+Chol.pdf
- Uncropped blot-Fig1C-HIF1a-Chol.pdf
- Uncropped blot-Fig1G-actin.pdf
- Uncropped blot-Fig1G-Nos2.pdf
- Uncropped blot-Fig1G-Nox2.pdf
- Uncropped blot-Fig2A-actin-Cre+ve+chol.pdf
- Uncropped blot-Fig2A-actin-Cre+ve-chol.pdf
- Uncropped blot-Fig2A-actin-Cre-ve+chol.pdf
- Uncropped blot-Fig2A-actin-Cre-ve-chol.pdf
- Uncropped blot-Fig2A-HIF1a-Cre+ve+chol.pdf
- Uncropped blot-Fig2A-HIF1a-Cre+ve-chol.pdf
- Uncropped blot-Fig2A-HIF1a-Cre-ve+chol.pdf
- Uncropped blot-Fig2A-HIF1a-Cre-ve-chol.pdf
- Uncropped blot-Fig2B-actin.pdf
- Uncropped blot-Fig2B-HIF1a.pdf
- Uncropped blot-Fig2E-HIF1a.pdf
- Uncropped blot-Fig2E-HydroxyHIF1a.pdf
- Uncropped blot-Fig2E-LaminAC.pdf
- Uncropped blot-Fig3A-actin.pdf
- Uncropped blot-Fig3A-Nrf2.pdf
- Uncropped blot-Fig3C-actin.pdf
- Uncropped blot-Fig3C-Nqo1.pdf
- Uncropped blot-Fig3E-actin.pdf
- Uncropped blot-Fig3E-Keap1.pdf
- Uncropped blot-Fig3E-Nrf2.pdf
- Uncropped blot-Fig4B-gapdh.pdf
- Uncropped blot-Fig4B-HIF1a.pdf
- Uncropped blot-Fig4B-lamin.pdf
- Uncropped blot-Fig5A-actin+chol.pdf
- Uncropped blot-Fig5A-actin-chol.pdf
- Uncropped blot-Fig5A-Nrf2+chol.pdf
- Uncropped blot-Fig5A-Nrf2-chol.pdf
- Uncropped blot-Fig5B-actin+chol.pdf
- Uncropped blot-Fig5B-actin-chol.pdf
- Uncropped blot-Fig5B-Nrf2+chol.pdf
- Uncropped blot-Fig5B-Nrf2-chol.pdf
- Uncropped blot-Fig5C-actin+LPS.pdf
- Uncropped blot-Fig5C-actin-LPS.pdf
- Uncropped blot-Fig5C-Nrf2+LPS.pdf
- Uncropped blot-Fig5C-Nrf2-LPS.pdf
- Uncropped blot-Fig5E-actin-Mutant.pdf
- Uncropped blot-Fig5E-actin-WT.pdf
- Uncropped blot-Fig5E-mCherry-Mutant.pdf
- Uncropped blot-Fig5E-mCherry-WT.pdf
- Uncropped blot-Fig5E-Nrf2-Mutant.pdf
- Uncropped blot-Fig5E-Nrf2-WT.pdf
- Supplemental_Figures.pdf
